# Supplementary material for: Pdgfra marks a cellular lineage with distinct contributions to myofibroblasts in lung maturation and injury response
Source: eLife. 2018 Sep 4;7:e36865. doi: 10.7554/eLife.36865 (PMC6122952; doi:10.7554/eLife.36865)
Supplement: Figure 1—source data 1. [file elife-36865-fig1-data1.xlsx]

## Sheet: Sheet1
% of GFP+ cells in total cells				% of GFP+ cells in total cells (FACS)
PdgfrartTA; tetO-GFP	PdgfraGFP			PdgfrartTA; tetO-GFP	PdgfraGFP
15.6	13.7			1.83	2.21
12.58	17.21			1.8	5.16
15.79	18.09			2.34	3.75
				2.31	2.81
