# Supplementary material for: Pdgfra marks a cellular lineage with distinct contributions to myofibroblasts in lung maturation and injury response
Source: eLife. 2018 Sep 4;7:e36865. doi: 10.7554/eLife.36865 (PMC6122952; doi:10.7554/eLife.36865)
Supplement: Figure 1—figure supplement 1—source data 1. [file elife-36865-fig1-figsupp1-data1.xlsx]

## Sheet: Sheet1
% of GFP+ cells in PDGFRa+ cells
67.39
70.17
88.14
88.77
