# Supplementary material for: Pdgfra marks a cellular lineage with distinct contributions to myofibroblasts in lung maturation and injury response
Source: eLife. 2018 Sep 4;7:e36865. doi: 10.7554/eLife.36865 (PMC6122952; doi:10.7554/eLife.36865)
Supplement: Figure 2—source data 1. [file elife-36865-fig2-data1.xlsx]

## Sheet: Sheet1
% of each cell type in tdTomato+ cells					% of tdTomato+ cells in SM22a+ cells
Sm22a	ADRP	ERG			tdTomato
97.83	3.95	1.82			94.24
93.4	4.94	2.84			91.34
91.67	7.91	6.67			92.55
