# Supplementary material for: Pdgfra marks a cellular lineage with distinct contributions to myofibroblasts in lung maturation and injury response
Source: eLife. 2018 Sep 4;7:e36865. doi: 10.7554/eLife.36865 (PMC6122952; doi:10.7554/eLife.36865)
Supplement: Figure 2—figure supplement 2—source data 1. [file elife-36865-fig2-figsupp2-data1.xlsx]

## Sheet: Sheet1
% of each cell type in tdTomato+ cells
SM22a	ADRP	ERG
98.53	4.15	0
92.84	4.91	0
95.35	6.68	0
