# Supplementary material for: Pdgfra marks a cellular lineage with distinct contributions to myofibroblasts in lung maturation and injury response
Source: eLife. 2018 Sep 4;7:e36865. doi: 10.7554/eLife.36865 (PMC6122952; doi:10.7554/eLife.36865)
Supplement: Figure 4—source data 1. [file elife-36865-fig4-data1.xlsx]

## Sheet: Sheet1
Relative Pdgfra expression			Relative MLI					% 0f AEC2 cells in total
						Control	control	control	PdgfrartTA; tetO-cre;Rosa-Dta	PdgfrartTA; tetO-cre;Rosa-Dta	PdgfrartTA; tetO-cre;Rosa-Dta
control	PdgfrartTA; tetO-cre;Rosa-Dta		control	PdgfrartTA; tetO-cre;Rosa-Dta		Average of AEC2 cells each sample	Average of toal cells each sample	Average of % of AEC2 in total cells each sample	Average of AEC2 cells each sample	Average of toal cells each sample	Average of % of AEC2 in total cells each sample
1.11	0.52		1.06	1.5		108	637	16.99	69	382	18.13
0.9	0.36		1.04	1.64		91	645	14.16	65	403	16.17
0.99	0.37		0.9	1.57		90	671	13.54	57	390	14.95
