# Supplementary material for: Pdgfra marks a cellular lineage with distinct contributions to myofibroblasts in lung maturation and injury response
Source: eLife. 2018 Sep 4;7:e36865. doi: 10.7554/eLife.36865 (PMC6122952; doi:10.7554/eLife.36865)
Supplement: Figure 5—source data 1. [file elife-36865-fig5-data1.xlsx]

## Sheet: Sheet1
% of tdTomato+ cells in total cells					% of SM22a+ cells in tdTomato+ cells
PBS	Bleo 14	Bleo 21			Bleo 14	Bleo 21
13.16	19.24	38.31			34.47	55.84
8.16	21.87	43.02			21.26	36.07
9.12	24.3	40.9			24.11	42.86
10.12	16.18	49.47			27.55	45.25
