# Supplementary material for: Pdgfra marks a cellular lineage with distinct contributions to myofibroblasts in lung maturation and injury response
Source: eLife. 2018 Sep 4;7:e36865. doi: 10.7554/eLife.36865 (PMC6122952; doi:10.7554/eLife.36865)
Supplement: Figure 6—source data 1. [file elife-36865-fig6-data1.xlsx]

## Sheet: Sheet1
% of tdTomato+ cells in total cells				Relative Sm22a staining intensity				Relative ADRP staining intensity
Room Air	Hyperoxia			Room Air	Hyperoxia			Room Air	Hyperoxia
17.12	6.01			0.8	1.35			0.99	0.69
20.18	7.54			1.16	1.92			0.93	0.66
15.51	8.21			1.04	1.59			1.08	0.86
